# Supplementary material for: Fe3O4@COF(TAPT–DHTA) Nanocomposites as Magnetic Solid-Phase Extraction Adsorbents for Simultaneous Determination of 9 Mycotoxins in Fruits by UHPLC–MS/MS
Source: Toxins (Basel). 2023 Feb 1;15(2):117. doi: 10.3390/toxins15020117 (PMC9966527; doi:10.3390/toxins15020117)
Supplement: Supplementary file 1 [file toxins-15-00117-s001.zip]

Archive with 1 entries (1 files):
- toxins-2170282-supplementary.pdf
